# Supplementary material for: Hard Gelatin Capsules Compounded and Dispersed in Water in Pediatrics: Real Versus Theoretical Dose Administered
Source: Pharmaceuticals (Basel). 2026 Mar 25;19(4):534. doi: 10.3390/ph19040534 (PMC13118315; doi:10.3390/ph19040534)
Supplement: Supplementary file 1 [file pharmaceuticals-19-00534-s001.zip]

Archive with 1 entries (1 files):
- pharmaceuticals-4185278-supplementary.pdf
